# Supplementary material for: Physiological Impacts of Energy Drink Consumption: A Clinical Analysis in Adolescents
Source: Nutrients. 2024 Jul 19;16(14):2328. doi: 10.3390/nu16142328 (PMC11280369; doi:10.3390/nu16142328)
Supplement: Supplementary file 1 [file nutrients-16-02328-s001.zip]

Archive with 1 entries (1 files):
- nutrients-3089231-supplementary.pdf
